# Supplementary material for: Crystallization of Poly(ethylene)s with Regular Phosphoester Defects Studied at the Air–Water Interface
Source: Polymers (Basel). 2020 Oct 19;12(10):2408. doi: 10.3390/polym12102408 (PMC7650800; doi:10.3390/polym12102408)
Supplement: Supplementary file 1 [file polymers-12-02408-s001.zip]

Archive with 1 entries (1 files):
- polymers-966033-supplementary.docx
